# Supplementary material for: Integration of Cellular and Humoral Immune Responses as an Immunomonitoring Tool for SARS-CoV-2 Vaccination in Healthy and Fragile Subjects
Source: Viruses. 2023 May 30;15(6):1276. doi: 10.3390/v15061276 (PMC10305214; doi:10.3390/v15061276)
Supplement: Supplementary file 1 [file viruses-15-01276-s001.zip]

Archive with 1 entries (1 files):
- viruses-2421676-supplementary.pdf
